# Supplementary material for: Is the recent increase in cervical cancer in women aged 20–24 years in England a cause for concern?
Source: Prev Med. 2018 Feb;107:21–8. doi: 10.1016/j.ypmed.2017.12.002 (PMC5821696; doi:10.1016/j.ypmed.2017.12.002)
Supplement: Supplementary Table 1 — Women with known FIGO stage. Results from the backward step generalised linear model: change in incidence rates per 100,000 women-years (95% confidence intervals) and p-values associated with age at first invitation for screening, calendar year and the Jade Goody effect by age and FIGO stage at diagnosis. [file mmc1.xlsx]

## Sheet: table 3 known stage
Supplementary Table 1. Women with known FIGO stage. Results from the backward step generalised linear model: change in incidence rates per 100,000 women-years (95% confidence intervals) and p-values associated with age at first invitation for screening, calendar year and the Jade Goody effect by age and FIGO stage at diagnosis.
Age at diagnosis	FIGO stage	Change in incidence rates associated with calendar year, age at first invitation and the Jade Goody effect
		Calendar year Rates (95% CI), p-values	Invited from age 24* Rates (95% CI), p-values	Invited from age 25* Rates (95% CI), p-values	Goody effect Rates (95% CI), p-values
	IA	-0.05 (0.08 to -0.02), p=0.001	-	-	-
20-24.5	IB	0.02 (-0.02 to 0.06), p=0.341	-	-	-
	II+	0.01 (-0.03 to 0.05), p=0.773	-	-	-
	IA	-	15.7 (11.9 to 19.6), p<0.001	-	-
24.5-25.0	IB	-	5.9 (3.3 to 8.4), p<0.001	-	-
	II+	-	-1.4 (-2.6 to -0.23), p=0.020	-	-
	IA	-	-	10.7 (8.0 to 13.3), p<0.001	-
25.0-25.5	IB	-	-	8.0 (5.7 to 10.3), p<0.001	-
	II+	0.08 (-0.14 to 0.30), p=458	-	-	-
	IA	-	-	10.8 (8.1 to 13.5), p<0.001	-
25.5-26.0	IB	-	-	2.5 (0.65 to 5.0), p=0.011	-
	II+	-0.3 (-0.2 to 0.1), p=0.627	-	-	-
	IA	0.5 (0.3 to 0.8), p<0.001	-	-	-
26	IB	-	-	1.3 (-0.01 to 2.5), p=0.052	-
	II+	0.5 (0.12 to 0.80), p=0.008	-	-2.3 (-4.5 to -0.1), p=0.044	-
	IA	0.4 (0.1 to 0.7), p=0.004	-	-	3.7(0.5 to 6.8), p=0.023
27	IB	0.4 (0.2 to 0.6), p<0.001	-	-	4.1 (0.5 to 7.6), p=0.024
	II+	-	-	1.7 (0.6 to 2.7), p=0.002	-
	IA	-	-	-	6.9 (3.1 to 10.6), p<0.001
28	IB	0.8 (0.5 to 1.0), p<0.001	-	-	-
	II+	-	-	0.8 (-0.3 to 1.8), p=0.145	-
	IA	-	-	5.3 (2.6 to 8.1), p<0.001	3.9 (0.8 to 7.0), p=0.015
29	IB	0.6 (0.4 to 0.9), p<0.001	-	-	-
	II+	-	-	0.8 (-0.3 to 1.8), p=0.145	-
*Among the 'mixed screening group' 35% of women born in 1984 will have been invited at age 25 and 70% of those born in 1985. Further we assume that 75% of women born in 1989 were invited from age 24.5.
